# Supplementary material for: Seroepidemiology of Borrelia burgdorferi s.l. among German National Cohort (NAKO) Participants, Hanover
Source: Microorganisms. 2022 Nov 17;10(11):2286. doi: 10.3390/microorganisms10112286 (PMC9694946; doi:10.3390/microorganisms10112286)
Supplement: Supplementary file 1 [file microorganisms-10-02286-s001.zip]

Archive with 1 entries (1 files):
- microorganisms-2015134-supplementary.pdf
